# Supplementary material for: Synthesis of Isothiocyanates Using DMT/NMM/TsO− as a New Desulfurization Reagent
Source: Molecules. 2021 May 6;26(9):2740. doi: 10.3390/molecules26092740 (PMC8125326; doi:10.3390/molecules26092740)
Supplement: Supplementary file 1 [file molecules-26-02740-s001.zip]

Archive with 1 entries (1 files):
- molecules-1157630-supplementary.pdf
